# Supplementary material for: Association of a Common NOS1AP Variant with Attenuation of QTc Prolongation in Men with Heroin Dependence Undergoing Methadone Treatment
Source: J Pers Med. 2022 May 20;12(5):835. doi: 10.3390/jpm12050835 (PMC9143734; doi:10.3390/jpm12050835)
Supplement: Supplementary file 1 [file jpm-12-00835-s001.zip]

Archive with 1 entries (1 files):
- jpm-1656828-supplementary.pdf
